# Supplementary material for: Advances in Directly Amplifying Nucleic Acids from Complex Samples
Source: Biosensors (Basel). 2019 Sep 30;9(4):117. doi: 10.3390/bios9040117 (PMC6955841; doi:10.3390/bios9040117)
Supplement: Supplementary file 1 [file biosensors-09-00117-s001.zip]

Archive with 1 entries (1 files):
- biosensors-592276-supplementary.xlsx
