# Supplementary material for: Advances in Directly Amplifying Nucleic Acids from Complex Samples
Source: Biosensors (Basel). 2019 Sep 30;9(4):117. doi: 10.3390/bios9040117 (PMC6955841; doi:10.3390/bios9040117)
Supplement: Supplementary file 1 [file biosensors-09-00117-s001.zip › biosensors-592276-supplementary.xlsx]

## Sheet: Sheet1
Biological sample	Amplification method	Concentration	Detection method	Template	Treatment prior to reaction	Treatment during reaction	Treatment in storage	Enzyme(s)	Temperature(s)	Clinical collection/#	Reference	Tier I (pretreatment is POC-amenable)	Tier II (requires more than simple heating or dilution)	Sensitivity	genome (bp)	ng DNA sensitivity	max concentration	# clinical
Blood	PCR	1-3% (v/v)	EtBr agarose gel	Human Leukocyte Antigen DNA	4 cycles of heat (94)-cool (55)			Taq polymerase	94, 55, 96, 62, 72	no	Mercier et al., 1990	no	4 cycles 94-55 deg C	30 ng human gDNA	3000000000	30	3	0
		8% (v/v)	EtBr agarose gel	Campylobacter fetus fetus bacterial DNA		add T4 gene 32 protein		Tth polymerase	95, 50, 70	no	Panaccio et al., 1991	I		1,000 bacteria	1641481	0.00181266	8	0
		1-45% (v/v)	EtBr agarose gel	Insulin Growth Factor-1	15-minute heat lysis			Taq polymerase	95, 94, 50, 72	no	Mccusker et al., 1992	I		300 ng	3000000000	300	45	0
		73.8% (v/v)	EtBr agarose gel	Human Leukocyte Antigen DNA	freeze-thaw once, 20 cycles of heat (90)-cool (50)	increase MgCl2	EDTA/heparin	SuperTaq, Pfu, rTth, Vent	90, 50, 93, 72	yes, 19 donors	Burckhardt et al., 1994	no	20 cycles 90-50 deg C	50 leukocytes	3000000000	0.165643	73.8	19
		54% (v/v)				increase KCl to 100 mM, MgCl2 to 15 mM	citrate				"	no			3000000000	0.165643	54	19
		20% (v/v)	EtBr agarose gel	Listeria monocytogenes bacterial DNA	-			Expand, HotTub, Pwo, rTth, Tfl, Tli	94, 53, 72	no	Al-Soud et al., 1998	I		0.1 ng DNA	2944528	0.1	20	0
		0.24-1.22% (v/v)	EtBr agarose gel	ACP1 locus, GC, ABO, D1S80, HUMTH01	5-minute RT alkaline lysis in 0.2 M NaOH		lyse before storage	Taq polymerase	94, 65, 72	yes, 600	Rudbeck et al., 1998	I		98 ng human nuclear DNA	3000000000	98	1.22	600
		2-10% (v/v)	EtBr agarose gel	genes for GH20, GH21, PS exon 2s, HLA, DBP1, p53	dillute in 20uL NaOH, 5-min incubation	AnyDirect buffer	EDTA/citrate/heparin	Taq polymerase	94, 55, 58, 51, 60, 72	yes, 23	Nishimura et al., 2000	I		0.63 uL blood	3000000000	18.9	10	23
		2.5% (v/v)	silver stain gel, capillary electrophoresis	HumCD4	dillute in 20uL NaOH, 5-min incubation		4 deg C	Profiler Plus kit		yes, 50	Klintschar et al., 2000	I		0.25 uL blood	3000000000	7.5	2.5	50
		16.7% (v/v)	EtBr agarose gel	Toxoplasma gondii	5-minute microwave		EDTA	Taq polymerase	94, 57, 58, 72	yes, 29	el-Awady et al., 2000	no	10-minute centrifuge 2k RPM	one tachyozite, 30-35 copies	80000000	8.83427e-05	16.7	29
		1% (v/v)	FRET real-time fluorescence, melt curve analysis	factor V Leiden, prothrombin, hemochromatosis mutation	5-minute formamide lysis at 95 deg C	12% formamide	EDTA/citrate	Tth plus DNA polymerase	95, 84, 40, 62	yes, 165	Castley et al., 2005	I		4.5 ng DNA	3000000000	4.5	1	165
		1% (v/v)	EtBr agarose gel	Human c-Fos, beta globin	15-minute RT alkaline lysis in 60% PEG, 20 mM KOH		store in PEG/KOH	Taq polymerase	not reported	no	Chomczynski et al., 2006	I		10 pg DNA	3000000000	0.01	1	0
		6% (v/v)	EtBr agarose gel	HIV-1		AnyDirect buffer, 2.5 mM MgCl2	heparin	AmpliTaq Gold	95, 94, 72	no	Yang et al., 2007	I		20 copies	9181	2.02769e-07	6	0
		20% (v/v)					EDTA/citrate				Yang et al., 2007			10 ng	3000000000	10	20	0
		0.1-10% (v/v)	EtBr agarose gel, capillary electrophoresis	IL-1B gene fragment, PPAR gamma gene		pH 9.1-9.6, MgCl2 1.5-5 mM	EDTA/citrate	Taq polymerase	96, 50, 72	yes, 20	Bu et al., 2008	I		30 ng DNA (1 uL blood)	3000000000	30	10	20
		0.08% (v/v)	capillary electrophoresis	short tandem repeat gDNA	1:120 dilution in Direct-N-Elute buffer			AmpliTaq Gold	not reported	yes, 50	Park et al., 2008	I		0.25 ng (1:120 dilution of 1 uL blood with 30-40 ng DNA)	3000000000	0.25	0.08	50
		0.2% (v/v)	EtBr agarose gel	Factor V Leiden mutation (G1691A)	freeze-thaw, boil in microwave		EDTA, frozen at -80 deg C	Taq polymerase	37, -80, 94, 50, 72	yes, 40	Jadaon et al., 2008	no	1-min centrifuge 14k	3 ng gDNA	3000000000	3	0.2	40
		1.5-25% (v/v)	EtBr agarose gel, SYBR Green I qPCR, melt curve analysis	Lambda DNA	-			mutant Klentaq1, mutant Taq, rTth, Tfl	94, 66, 70	no	Kermekchiev et al., 2009	I		12 ug DNA	48502	12000	25	0
		1.25-25%	EtBr agarose gel, SYBR Green I qPCR	mousepox virus, SIM2, DIP2A, SLC19A		PCR Enhancer Cocktail	heparin/EDTA/citrate	OmniTaq, Omni Klentaq polymerase	95, 54, 70	no	Zhang et al, 2010	I		7 copies	209771	1.62153e-06	25	0
		20% (v/v)	EtBr agarose gel	Toxoplasma gondii	2-minute boil in microwave (800 W)			Taq polymerase	94, 54 ,60, 72	yes, 11	Meganathan et al., 2010	I	"briefly centrifuged"	.05 pg	80000000	5e-05	25	11
		0.3% (v/v)	EtBr agarose gel, HyBeacon qPCR, melt curve analysis	CYP2C9, VKORC1 genes	1:100 dilution in lysis buffer		sucrose	Hem KlenTaq	95, 94, 64	yes, 156	Howard et al., 2011	I		0.3 ng DNA (0.01 uL blood)	3000000000	0.03	0.3	156
		5-10% (v/v)	SYBR Green I qPCR, melt curve analysis	Plasmodium falciparum			EDTA/citrate		95, 58, 72	yes, 100	Taylor et al., 2011	I		46 parasites (1e4 dilution of 9.2% parasitaemia)	22900000	0.00116325	10	100
		2-20% (v/v)	EtBr agarose gel	Apolipoprotein B gene	-	MgCl2 at 3 mM	heparin	Taq polymerase	94, 58, 72	yes, 6	Sharma et al., 2012	I		30 ng DNA (1 uL blood)	3000000000	30	20	6
		0.5-2.5% (v/v)	TaqMan qPCR	Francisella tularensis	-	add STRboost		KAPA, Phusion, Phire polymerase	95, 60	no	Hall et al., 2013	I		0.02 pg gDNA (1 genome is 1.94 fg)	1892819	2e-05	2.5	0
		5-40% (v/v)	EtBr agarose gel	Bartonella quintana	-		EDTA, store at -30 deg C	Phusion Blood II	98, 72, 67	yes, 22	Morton et al., 2013	I		5 copies genome	1581384	8.73149e-06	40	22
		10-20% (v/v)	SYBR Green I qPCR, melt curve analysis	human papovavirus BK DNA	1:10 dilution	reaction in gel strip		custom Taq polymerase	94, 72	yes, 2	Manage et al., 2013	I		143 copies viral DNA	4963	7.8372e-07	20	2
		0.05-2.5% (v/v)	TaqMan qPCR	Bacilus anthracis	-			KAPA Blood PCR kit	95, 60	no	Minogue et al., 2014	I		2 fg	5227293	2e-06	2.5	0
		5% (v/v)	SYBR Green I agarose gel, capillary electrophoresis	Plasmodium falciparum	2-minute boil in microwave (800 W)		store in PBS	Taq polymerase	94, 55, 60, 65	yes, 2	Port et al., 2014	I		5 parasites	22900000	0.000126441	5	2
		5% (v/v)	GelStar stain gel, EvaGreen fluorescence	Trypanosoma cruzi		13% DMSO		HemoKlen Taq polymerase	100, 64.5, 49.5, 83	no	Walker et al., 2014	I		0.1 fg gDNA	60372297	1e-07	5	0
		4-14% (v/v)	EtBr agarose gel, capillary electrophoresis	CYP2C9*3, CKORC1-1639 SNPs	3 cycles of heat (95)-cool (50)	3.0 mM Mg+2	sodium citrate	Pfu polymerase, PfuTurbo Cx, uracil DNA glycosylase	94, 68, 58	yes, 59	Liu et al., 2015	no	3 cycles of heat (95)-cool (50)	800 copies	3000000000	2.65028	14	59
		5% (v/v)	Sight stain agarose gel, xMAP	blood group genotyping of RHD, SLC14A1 genes	3 cycles of heat (94)-cool (55)		EDTA	KAPA2G Robust DNA hotstart polymerase	94, 55, 58, 72	yes, 209	Silvy et al., 2015	no	3 cycles of heat (94)-cool (55)	3 uL blood	3000000000	90	5	209
	LAMP	8% (v/v)	EtBr agarose gel, turbidity	Plasmodium falciparum	10-minute heat lysis			Bst polymerase	99, 60	yes, 202	Poon et al., 2006	I		12 parasites	22900000	0.000303457	8	202
		4.36% (v/v)	SYTO-9 real-time fluorescence, SYBR Green I visualization, melt curve analysis	human african trypanosomiasis	15:55 dilution in H2O, heat 3 min, centrifuge 10 min			Bst polymerase	100, 62, 80	yes, 20	Njiru et al., 2008	no	10-min centrifuge at 20,800 g	0.001 parasites/mL	26075396	2.42017e-12	4.36	20
		16% (v/v)	EtBr agarose gel, turbidity	Orientia tsutsugamushi gDNA	freeze (-20)-heat (99) once		EDTA	Bst polymerase	at -20, 99, 65	yes, 9	Paris et al., 2008	no	1 cycle freeze (-20)-heat (99), 3-minute centrifuge 13k RPM	176 copies DNA	2008987	0.000390455	16	9
		10% (v/v)	EtBr agarose gel, PicoGreen visualization	HIV-1 RNA	1:4 dilution in lysis buffer		EDTA	Bst polymerase	60	yes, 7	Curtis et al., 2009	I		100 copies RNA	9181	1.01384e-06	10	7
		4% (v/v)	SYBR Green I visualization	Plasmodium vivax	1:2 dilution in water, 5-minute heat lysis			Bst polymerase	99, 60	yes, 167	Chen et al., 2010	no	2-min centrifuge 10k RPM	30 parasites	22900000	0.000758643	4	167
		4% (v/v)	real-time turbidity	Plasmodium faciparum, Plasmodium vivax, Plasmodium ovale, Plasmodium malariae, Plasmodium knowlesi	1:2 dilution in Tris/SDS, 5-minute heat		EDTA	Bst polymerase	95, 60-65	yes, 143	Polley et al., 2010	no	5-min centrifuge 14k	ten parasites (1% parasitemia is 1 parasitized cell per 100 blood cells, 5e6 red blood cells/uL)	22900000	0.000252881	4	143
		20% (v/v)	EtBr agarose gel, turbidity	cytomegalovirus	5-minute heat	denature before adding Bst		Bst polymerase	96, 63	yes, 350	Suzuki et al., 2010	I		100 copies	230000	2.53985e-05	20	350
		0.08% (v/v)	EtBr agarose gel, real-time turbidity	haptoglobin gene deletion allele	1:100 dilution in NaOH		EDTA	Bst polymerase	60, 80	yes, 100	Soejima et al., 2011	I		0.021 ng	3000000000	0.021	0.08	100
		4% (v/v)			1:2 dilution in H2O, heat 98 deg C 5 min				98, 60, 80		"	no	3-min centrifuge at 12k RPM		3000000000	0.021	4	100
		4% (v/v)	real-time turbidity	Plasmodium faciparum, Plasmodium vivax, Plasmodium malariae, Plasmodium ovale	1:2 dilution in H2O, heat 5 min			Bst polymerase	100, 60, 80	yes, 110	Sirichaisinthop et al., 2011	no	2-min centrifuge at 2k	365 parasites	22900000	0.00923016	3	110
		2.5% (v/v)	EtBr agarose gel	Plasmodium chabaudi	1:4 dilution in lysis buffer		EDTA	Bst polymerase	60-65	no	Ebbinghaus et al., 2012	I		200 ng	16866661	200	2.5	0
		4% (v/v)	calcein visualization, turbidity	Plasmodium falciparum, pan-Plasmodium genus	1:2 dilution in Tris/SDS, 5-minute heat		heparin	Bst polymerase	100, 65, 85	yes, 705	Polley et al., 2013	no	5-min centrifuge 10k g	2 parasites	22900000	5.05762e-05	4	705
		4% (v/v)	calcein visualization	Plasmodium falciparum	1:2 dilution in Tris/SDS, 5-minute heat		heparin	Bst polymerase	100, 65, 80	yes, 272	Hopkins et al., 2013	no	1-min centrifuge 10k g	2 parasites	22900000	5.05762e-05	4	272
		4% (v/v)	SYBR Green I agarose gel, hydroxynapthol blue visualization	Plasmodium falciparum	2-minute boil in microwave (800 W)		store in PBS	Bst WarmStart polymerase	60	yes, 2	Port et al., 2014	I		1 parasite	22900000	2.52881e-05	4	2
		4.4% (v/v)	GelGreen visualization, hydroxynapthol blue visualization	Trypanosoma brucei rhodesiense	1:10 dilution in 0.1% Triton X-100		heparin	Bst 2.0 WarmStart polymerase	60	no	Hayashida et al., 2015	I		0.01 pg	26075396	1e-05	4.4	0
						increase MgSO4 to 7.8 mM	EDTA				"	I			26075396	1e-05	4.4	0
		0.016% (v/v)	EtBr agarose gel, real-time turbidity	Plasmodium vivax, Plasmodium falciparum	1:40 dilution in PBS, 15-minute heat at 70 deg C	0.24 uM BSA	EDTA	Bst polymerase	70, 65	yes, 1	Modak et al., 2015	I		40 parasites	22900000	0.00101152	0.016	1
		5-20% (v/v)	hydroxynapthal blue visualization	Plasmodium falciparum	dilute in 200 uL chelex-saponin, incubate 37 deg C, heat 98 deg C 30 min	0.24 uM BSA	EDTA	Bst polymerase	98, 65, 37	yes, 97	Britton et al., 2015	no	incubate (37)-heat (98), 3-min centrifuge at 10k RPM, twice	25 parasites	22900000	0.000632203	20	97
	RT-LAMP	5% (v/v)	EvaGreen real-time fluoresence	HBV, HCV, HIV-1	1:4 dilution in lysis buffer		EDTA	Bst 2.0 WS polymerase, AMV reverse transcriptase	60, 65	no	Damhorst et al., 2015	I		94 virus particles	9181	9.53013e-07	5	0
		10% (v/v)	QUASR real-time fluoresence	bacteriophage MS2, West Nile virus, chikungunya virus	-			Bst 2.0 polymerase, AMV reverse transcriptase, RNaseOUT	80, 72	no	Ball et al., 2016	I		100 plaque forming units	3569	3.94119e-07	10	0
		4-5.5% (v/v)	EtBr agarose gel, FionaGreen real-time fluoresence	Ebola virus	5:100 dilution in lysis buffer, filtration through SQ Easy filter		EDTA	OmniAmp polymerase	60, 65	no	Benzine et al., 2016	I		50 copies RNA	18959	1.04681e-06	5.5	0
		10% (v/v)	Cy5, HEX, ROX, FAM real-time fluorescence	Zika, dengue, chikunguya virus	1:10 dilution in reaction buffer			BST 2.0 WS polymerase, AMV reverse transcriptase	67	no	Priye et al., 2017	I		44 copies RNA	10676000	0.000518731	10	0
	MDA	0.05% (v/v)	Picogreen assay, capillary electrophoresis, TaqMan qPCR	47 human gene loci	1:35 dilution in PBS, add 35 uL lysis buffer, add 35 uL neutralization buffer			phi_29	30, 65	yes, 44	Hosono et al., 2003	I		1 ng	3000000000	1	0.05	44
Dried Blood Spots	PCR	directly on card	EtBr agarose gel	sickle cell mutation	5-minute fix in methanol, add 61 uL H2O, 15-minute boil			Taq polymerase	100, 95, 72, 55, 46, 37	yes, 4	Jinks et al., 1989	no	15-min centrifuge 10k g	520 ng DNA	3000000000	520	100	4
		directly on card	EtBr agarose gel	phenylketoniuria mutation R408W	7-minute heat (97), 1-minute cool (50)			Taq polymerase	97, 92, 72, 50	yes, 4	Schwartz et al., 1990	I		2 uL whole blood	3000000000	60	100	4
		directly on card	EtBr agarose gel	cystic fibrosis delta-F508	60-minute incubation in PCR buffer, 5-minute boil			Taq polymerase	100, 94, 55, 72	yes, 6	Nelson et al., 1990	I		3 uL	3000000000	90	100	6
		directly on card	EtBr PAGE	cystic fibrosis delta-F508	10-minute fix in methanol			Taq polymerase	not reported	yes, 15	Seltzer et al., 1991	I		25 uL whole blood	3000000000	750	100	15
		directly on card	EtBr PAGE	cystic fibrosis of CFTR mutants	3 cycles of heat (96)-cool (55)	Chelex and spermidine		Taq polymerase	96, 55, 72	yes, 720	Raskin et al., 1992	no	3 cycles heat (94)-cool (55) deg C	1 mm2 stain	3000000000	3.33333	100	720
		directly on card	EtBr agarose gel	cystic fibrosis delta-F508	3 cycles of heat (96)-cool (64)			Taq polymerase	96, 94, 64, 72	yes, 380	Raskin et al., 1993	no	3 cycles heat (94)-cool (64) deg C	1 mm2 stain	3000000000	3.33333	100	380
		directly on card	SDS-PAGE	cystic fibrosis delta-F508	2 30-min incubations in 1 mL H2O			Taq polymerase	94, 55, 72	yes, 1	Makowski et al., 1995	I		0.2 uL whole blood	3000000000	6	100	1
		10% (v/v)	EtBr agarose gel	apolipoprotein E	6-hour/overnight heat, dilute in 20 uL H2O, 2-hour heat, add 50 uL H2O, 10-minute incubation		EDTA	Taq polymerase	60, 80, 94, 65, 70	yes, 255	Yang et al., 1996	I	overnight	30 ng human gDNA	3000000000	30	10	255
		directly on card	EtBr agarose gel	hemochromatosis, sickle cell disease, MTHFR deficiency, MCAD deficiency	6-hour/overnight fix in methanol, add 25 uL H2O, 10-minute heat		citrate dextrose	Taq polymerase	100, 95, 55, 72	yes, 10	Caggana et al., 1998	no	overnight, 3-min centrifuge 1.2k g	2,037 blood cells	3000000000	6.74828	100	10
		5% (v/v)	SYBR Green I agarose gel	phosphoglycerate kinase gDNA	90-minute heat in DNAzol BD, wash twice		EDTA/citrate/heparin	AmpliTaq	55, 94, 62, 72	yes, 4	Mackey et al., 1998	I		150 ng DNA	3000000000	150	5	4
		10% (v/v)	EtBr agarose gel	ACP1 locus	5-minute heat in 0.2 M NaOH		lyse before storage	Taq polymerase	75, 94, 65, 72	yes, 40	Rudbeck et al., 1998	I		98 ng human nuclear DNA	3000000000	98	10	40
		directly on stain	silver stain gel, capillary electrophoresis	HumCD4	dillute in 20uL NaOH, 5-min heat at 75 deg C		4 deg C	Profiler Plus kit		yes, 73	Klintschar et al., 2000	I		20 ng from 3 mm stain	3000000000	20	100	73
		16% (v/v)	capillary electrophoresis	short tandem repeat	wash in 500 uL H2O, add 300 uL H2O, 30-minute heat		EDTA	AMPFLSTR Kit, ProfilerPlus	not reported	yes, 80	Kline et al., 2002	I		1 ng	3000000000	1	16	80
		16.7% (v/v)	EtBr agarose gel	Plasmodium falciparum DNA	15-minute incubation, 15-minute heat			Taq polymerase	95, 58, 72, 94, 50, 97	yes, 30	Bereczky et al., 2005	no	incubate (50)-heat (97), "short centrifuge"	14 parasites	22900000	0.000354034	16.7	30
		10% (v/v)	capillary electrophoresis	short tandem repeat gDNA	1:120 dilution in Direct-N-Elute buffer			AmpliTaq Gold	not reported	yes, 20	Park et al., 2008	I		75 ng gDNA	3000000000	75	10	20
		5-10% (v/v)	SYBR Green I qPCR, melt curve analysis	Plasmodium falciparum	-	PCR Enhancement Cocktail		Omni KlenTaq polymerase	95, 58, 72	yes, 48	Taylor et al., 2011	I		2,400 parasites	22900000	0.0606915	10	48
		64% (v/v)	EtBr agarose gel	human caspase-12	dilute in 500 uL, 10-minute heat			GoTaq polymerase	95, 94, 55, 72	yes, 105	Song et al., 2013	no	1-min centrifuge 10k g	1.3 ug DNA	3000000000	1300	64	105
		40% (v/v)	EtBr agarose gel	Plasmodium falciparum	dilute in 20 uL, 15-minute 50 deg C, 15-minute 97 deg C			KOD FX, BIOTAQ polymerase	98,95, 94, 58, 55, 72, 68	yes, 2	Miura et al., 2013	no	incubate (50)-heat (97), 5-min centrifuge 15k rpm	2 ng	22900000	2	40	2
		directly on card	capillary electrophoresis	short tandem repeat loci				PowerPlex Systems		yes, 2	Hall et al., 2014	I		0.334 ng	3000000000	0.334	100	2
								AMPFLSTR Kit	95, 94, 59, 72, 60		"	I			3000000000	0.334	100	2
		5% (v/v)	SYBR Green I agarose gel, capillary electrophoresis	Plasmodium falciparum	dilute in PBS, 2-minute boil in microwave (800 W)		store in PBS	Taq polymerase	94, 55, 60, 65	yes, 2	Port et al., 2014	I		5 parasites	22900000	0.000126441	5	2
		10% (v/v)	EtBr agarose gel, HybProbe melt curve analysis, capillary electrophoresis	dihydropyrimidine dehydrogenase gene	dilute in 20 uL 0.2 M NaOH, 5-minute heat			Taq polymerase	not reported	yes, 48	Ramos-Diaz et al., 2015	no	5-minute centrifuge at 14k g	1.5 ng gDNA	3000000000	1.5	10	48
	LAMP	8% (v/v)	real-time turbidity	Plasmodium faciparum, Plasmodium vivax, Plasmodium ovale, Plasmodium malariae, Plasmodium knowlesi	dilute in 100 uL Tris/SDS, 5-minute heat		EDTA	Bst polymerase	95, 60-65	yes, 143	Polley et al., 2010	no	5-min centrifuge 14k	twenty parasites (1% parasitemia is 1 parasitized cell per 100 blood cells, 5e6 red blood cells/uL)	22900000	0.000505762	8	143
		4% (v/v)	real-time turbidity, SYBR green I visualization	Plasmodium vivax DNA	dilute in 100 uL H2O, 5-minute incubation, 10-minute heat			Bst polymerase	100, 60, 80	yes, 89	Tao et al., 2011	I		100 copies	22900000	0.00252881	4	89
		8% (v/v)	real-time turbidity	Plasmodium faciparum, Plasmodium vivax, Plasmodium malariae, Plasmodium ovale	dilute in 150 uL H2O, 5-minute heat			Bst polymerase	100, 60, 80	yes, 110	Sirichaisinthop et al., 2011	no	2-min centrifuge at 2k	365 parasites	22900000	0.00923016	8	110
		4% (v/v)	SYBR Green I agarose gel, capillary electrophoresis	Plasmodium falciparum	dilute in PBS, 2-minute boil in microwave (800 W)		store in PBS	Bst WarmStart polymerase	60	yes, 2	Port et al., 2014	I		5 parasites	22900000	0.000126441	4	2
Plasma, Serum	PCR	10% (v/v)	EtBr agarose gel	Hepatitis B Virus	2-minute boil in microwave (850 W)			Taq polymerase	not reported	no	Cheyrou et al., 1991	I	"briefly centrifuged"	10 copies viral DNA	3200	3.53371e-08	10	0
		10-40%	EtBr agarose gel	Hepatitis B Virus	freeze-thaw once, 20 cycles of heat (90)-cool (50)		EDTA	SuperTaq, Pfu, rTth, Vent	90, 50, 93, 72	yes, 19 donors	Burckhardt et al., 1994	no	20 cycles heat (90)-cool (50)	1500 viral genomes	3200	5.30056e-06	40	19
		10% (v/v)	EtBr agarose gel	Hepatitis B Virus	2-minute boil in microwave (800 W)			Taq polymerase	94, 42, 72	yes, 93	Costa et al., 1995	I	"brief centrifugation"	.01 fg	3200	1e-08	10	93
		10% (v/v)	EtBr agarose gel	Hepatitis B Virus	3-minute heat, 1:3 dilution with water			Taq polymerase	94, 50, 72	yes, 69	Jang et al., 1996	I		1e-3 pg	3200	1e-06	10	69
		1.5-25% (v/v)	EtBr agarose gel, SYBR Green I qPCR, melt curve analysis	Lambda DNA	-			mutant Klentaq1, mutant Taq, rTth, Tfl	94, 66, 70	no	Kermekchiev et al., 2009	I		12 ug DNA	48502	12000	25	0
		1-25%	EtBr agarose gel, SYBR Green I qPCR	mousepox virus, SIM2, DIP2A, SLC19A	-	add heparin, PCR Enhancer Cocktail	heparin/EDTA/citrate	OmniTaq, Omni Klentaq polymerase	95, 54, 70	no	Zhang et al, 2010	I		7 copies	209771	0.1	25	0
		20% (v/v)	EtBr agarose gel	Toxoplasma gondii	2-minute boil in microwave (800 W)			Taq polymerase	94, 54 ,60, 72	yes, 42	Meganathan et al., 2010	I	"brief centrifugation"	.05 pg	80000000	5e-05	20	42
		25% (v/v)	FAM/BHQ1 real-time qPCR	human cytomegalovirus	-			AmpliTaq Gold	50, 95, 60	yes, 20	Nixon et al., 2014	I		10,000 copies viral DNA	230000	0.00253985	25	20
			FAM/BHQ1 real-time dPCR		-						"	I		1840 copies viral DNA	230000	0.000467333	25	20
	RT-PCR	2.5% (v/v)	SYBR Green I qPCR, MCA	microRNA-21	1:2 dilution with buffer, 1:10 dilution before qPCR	add 2.5% Tween-20		Rnasin, Moloney murine leukemia virus reverse transcriptase, AccuStart Taq polymerase	37, 95, 60	yes, 122	Asaga et al., 2011	no	5-minute centrifuge at 9k g	0.625 uL serum (2.5 ng circulating RNA/mL)	3000000000	0.0015625	2.5	122
		2% (v/v)	SYBR Green I qPCR, MCA	Bmi-1 mRNA	1:2 dilution with buffer, 1:10 dilution before qPCR	add 2.5% Tween-20		MultiScribe MuLV, AmpliTaq Gold	25, 37, 95, 60	yes, 471	Zhang et al., 2014	no	5-minute centrifuge at 16k g	.125 uL at 180 ng/mL	3000000000	0.0225	2	471
		44% (v/v)	EtBr agarose gel, SYBR Green I qPCR	HOX transcript antisense intergenic DNA	10:12.5 dilution with water, 5-minute heat			Transcript Reverse Transcriptase, Taq polymerase	70	yes, 204	Zhang et al., 2015	no	5-minute centrifuge at 13.2 k RPM	10 uL at 180 ng/mL	3000000000	1.8	44	204
	LAMP	1% (v/v)	real-time turbidity	herpes simplex virus type 1	-			Bst polymerase	99, 65	no	Kaneko et al., 2006	I		1,000 copies viral DNA	150000	0.000165643	1	0
		20% (v/v)	EtBr agarose gel, SYBR Green I dye	BK virus	10-minute heat			Bst polymerase	63	yes, 21	Bista et al., 2007	I		25 copies viral DNA	4963	1.37014e-07	20	21
		20% (v/v)	EtBr agarose gel, real-time turbidity	Human herpesvirus-6	30-second heat			Bst polymerase	96, 60	yes, 300	Ihira et al., 2007	I		10 copies viral DNA	159321	1.75936e-06	20	300
		13.3% (v/v)	EtBr agarose gel, PicoGreen visualization	HIV-1	1:3 dilution, 5-minute heat lysis			Bst polymerase	100, 60	yes, 5	Curtis et al., 2008	I		580 copies viral RNA	9181	5.88029e-06	13.3	5
		16% (v/v)	real-time fluorescence, SYTO-9 visualization	human african trypanosomiasis	-			Bst polymerase	100, 62, 80	yes, 20	Njiru et al., 2008	I		0.001 parasites/mL	26075396	7.03743e-13	16	20
		20% (v/v)	EtBr agarose gel, real-time turbidity	Human herpesvirus-6	30-second heat			Bst polymerase	96, 61	yes, 148	Ihira et al., 2010	I		10 copies HHV-6A, 100 copies HHV-6B	159321	1.75936e-06	20	148
		6.67% (v/v)	real-time turbidity	Human herpesvirus-6	3-minute heat	dilute serum (7% final v/v) for dry reagents		Bst polymerase	96, 63	yes, 100	Yoshikawa et al., 2014	I		10 copies viral DNA	159321	1.75936e-06	6.67	100
		25% (v/v)	FAM/BHQ1 real-time fluorescence	human cytomegalovirus	-			GspSSD LF DNA polymerase	65	yes, 20	Nixon et al., 2014	I		10,000 copies viral DNA	230000	0.00253985	25	20
			FAM/BHQ1 digital fluorescence								"	I		1840 copies viral DNA	230000	0.00027532	25	20
	HCR	20% (v/v)	time-resolved fluorescence	synthetic	none			none	95, 21	no	Huang et al., 2011	I		10 nM in 100 uL total	24		20	0
		50% (v/v)	methylene blue electrochemical indicator	synthetic	none			none	95, 25	yes, 5	Liu et al., 2013	I		10 uL of 0.1 fM	18		50	5
		20% (v/v)	RuHex electrochemical indicator	synthetic	none			none	25	yes, 5	Liu et al., 2014	I		10 uL of 5 attomolar			20	5
		20% (v/v)	colorimetry	synthetic, Tay-Sachs mutants	none			none	55, 4	yes, 5	Nie et al., 2014	I		10 uL 4.6 pM			20	5
		1% (v/v)	electrogenerated chemiluminescence	synthetic, HIV-1 DNA	none			none	37	yes, 1	Wang et al., 2015	I		10 uL of 40 fM			1	1
	NASBA	1.4% (v/v)	paper-based colorimetry	Zika virus	2-minute heat at 95 deg C			Rnase H, T7 polymerase, NASBA Enzyme Cocktail	65, 41	no	Pardee et al., 2016	I		1 uL of 1 fM	10790	6.65e-10	1.4	0
Saliva	PCR	directly on swab	silver stain gel, capillary electrophoresis	HumCD4	dillute in 20uL NaOH, 5-min heat at 75 deg C		EDTA	Profiler Plus kit		yes, 83	Klintschar et al., 2000	I		3 mm (2.98 ng per 1.2 mm punch)	3000000000	18.625	100	83
		5% (v/v)	EtBr agarose gel, HyBeacon qPCR, MCA	N-acetyltransferase 2 gene	1:1 dilution			Taq polymerase	95, 50, 72	yes, 10	French et al., 2002	I		100 pg DNA	3000000000	0.1	5	10
		2% (v/v)	EtBr agarose gel, BigDye cycle sequencing	16S rRNA genes of 141 species	incubate with proteinase K at 55 deg C, 5-min heat at 95 deg C		dilute swab in TE/Tween-20 buffer	Taq polymerase	55, 95, 60, 72	yes, 5	Aas et al., 2005	no	incubate (55)-heat (95)	not reported			2	5
		1% (v/v)	EtBr agarose gel	lactase-phlorizin hydrolase gene, LCT	1:10 dilution in 60% PEG, 20 mM KOH, 15-minute RT alkaline lysis			Taq polymerase	not reported	yes, 1	Chomczynski et al., 2006	I		10 pg DNA	3000000000	0.01	1	1
		20% (v/v)	EtBr agarose gel, BigDye cycle sequencing	16S rRNA genes of 110 species	incubate with proteinase K at 55 deg C, 5-min heat at 95 deg C		dilute in TE/Tween-20 buffer	Taq polymerase	55, 95, 60, 72	yes, 10	Faveri et al., 2008	no	incubate (55)-heat (95)	not reported			20	10
		5% (v/v)	HyBeacon qPCR, MCA	D16S539 locus	1:1 dilution			HotStarTaq polymerase	94, 57, 70	yes, 44	Gale et al., 2008	I		12 ng	3000000000	12	5	44
		4% (v/v)	pyrosequencing	16S rRNA genes of bacteria	incubate with proteinase K at 55 deg C, 10-min heat at 95 deg C		dilute 1:2 in TE/Tween-20 buffer, store -20 deg C	PrimeSTAR HS DNA polymerase	55, 95, 98, 60, 72	yes, 5	Lazarevic et al., 2010	no	incubate (55)-heat (95)	not reported			4	5
		5% (v/v)	SYBER Green I qPCR, pyrosequencing	16S rRNA V1-3 regions	incubate with proteinase K at 55 deg C, 10-min heat at 95 deg C		dilute 1:2 in TE/Tween-20 buffer	PrimeSTAR HS DNA polymerase	55, 95, 98, 56, 72	yes, 1	Lazarevic et al., 2013	no	incubate (55)-heat (95)	not reported			5	1
		not reported	high throughput sequencing	16S rRNA V4 region	15-min heat at 99 deg C		dilute in TE, store at -30 deg C	Taq polymerase	94, 50, 72	yes, 15	Yamagishi et al., 2013	I		82.5 ng	2.42702e+06	82.5		15
		15% (v/v)	TaqMan qPCR	Mycoplasma pneumoniae	dilute in 500 uL PBS			AmpliTaq Fast DNA polymerase	90, 50, 60	yes, 87	Komatsu et al., 2013	I		3000 copies	816000	0.00270329	15	87
		directly on card	capillary electrophoresis	short tandem repeat loci				PowerPlex System	96, 94, 61, 72, 60	yes, 3	Hall et al., 2014	I		2 punches of 0.286 ng (2.98 ng per 1.2 mm punch)	3000000000	0.572	100	3
								AmpFLSTR Kit	95, 94, 59, 72, 60		"				3000000000	0.572	100	3
	LAMP	16% (v/v)	real-time SYBR Green I	Plasmodium vivax, Plasmodium falciparum	Mobicol column		Hydraflock and copan collectors	Bst polymerase	65	no	Modak et al., 2015	no	5-min centrifuge, 2.4k RPM	0.4 ng	22900000	0.4	16	0
		20% (v/v)	EtBr agarose gel, glucometer	Zaire Ebolavirus	10-minute heat at 95 deg C			Bst 2.0 polymerase, Invertase	55	no	Du et al., 2015	I		150 copies	288	4.77051e-08	20	0
	RT-LAMP	10% (v/v)	Cy5, HEX, ROX, FAM real-time fluorescence	Zika, dengue, chikunguya virus	-			Bst 2.0 WS polymerase, AMV reverse transcriptase	67	no	Priye et al., 2017	I		44 copies RNA	10676000	0.000518731	10	0
Sputum	PCR	10% (v/v)	EtBr agarose gel, dot-blot	Mycobacterium tuberculosis, Mycobacterium bovis	add DTT, 20-min centrifuge, 5-min boil, 15-min sonication with beads		-	Taq polymerase	100, 50, 92, 58, 72	yes, 7	Sjobring et al., 1990	no	20-min centrifuge 2.3k x g	8 organisms	4411529	3.89727e-05	10	7
		1-10% (v/v)	EtBr agarose gel, southern blot, dot-blot	Mycobacterium tuberculosis, Mycobacterium bovis	30-min boil in 10 mM TE, 1% Triton X-100		NALC-NaOH	Taq polymerase	100, 94, 45, 72	yes, 96	Sritharan et al., 1991	no	5-min centrifuge 12.5k x g	1 organism	4411529	4.87158e-06	10	96
		45% (v/v)	EtBr PAGE	Mycobacterium tuberculosis	30-s sonication at 45 W, 10-min boil		NALC-NaOH, 0.2% BSA	Taq polymerase	100, 94, 68, 72	yes, 43	Buck et al., 1992	no	5-min centrifuge at 16k g	10 organisms	4411529	4.87158e-05	45	43
		20% (v/v)	EtBr PAGE	Mycobacterium tuberculosis	centrifuge, add 2% Triton X-100 in PCR buffer, 8 cycles of freeze-thaw		NALC-NaOH	Taq polymerase	100, 94, 68, 72	no	Buck et al., 1992	no	8 cycles freeze-thaw, 5-min centrifuge at 16k g	1,000 organisms	4411529	0.00487158	20	0
		29.4% (v/v)	EtBr PAGE, southern blot	Mycobacterium tuberculosis	wash, centrifuge, 30-min heat at 100 deg C		NALC-NaOH	Taq polymerase	100, 94, 68	yes, 384	Shawar et al., 1992	no	5-min centrifuge at 12.6k g	50 organisms	4411529	0.000243579	29.4	384
		10% (v/v)	EtBr PAGE	Mycobacterium tuberculosis	wash with TE, centrifuge, resuspend in TE, 10 min-heat at 100 deg C		NALC-NaOH	Taq polymerase	100, 94, 68, 72	yes, 78	Kocagoz et al., 1993	no	centrifuge 1.5k g, 12k g	10 organisms	4411529	4.87158e-05	10	78
		20% (v/v)	EtBr PAGE	Mycobacterium tuberculosis, Mycobacterium bovis	wash with Tris, 3-min centrifuge, 10-min boil		NALC-NaOH	Taq polymerase	100, 94, 68, 72	yes, 82	Afghani et al., 1996	no	3-min centrifuge at 13k g	10 fg or 10 CFU		1e-05	20	82
		18% (v/v)	EtBr agarose gel	Mycobacterium tuberculosis	dilute in 1-mL 0.2% BSA, 5-min heat with microLYSIS		NALC-NaOH, 0.2% BSA	Taq polymerase	55, 80, 94, 65, 72	yes, 67	Thomson et al., 2005	no	25-min centrifuge at 3.5k x g	100 bacilli	4411529	0.000487158	18	67
		11% (v/v)	lateral flow	methicillin-resistant Staphylococcus aureus	dilute 1:2 in sputazyme, treat with lysostaphin, add CellEase, 4-min heat at 68 deg C, 3-min heat at 94 deg C		-	HotStarTaq polymerase	95, 94, 16, 72, 68	yes, 20	Nihonyanagi et al., 2012	I		1,000,000 CFU/mL	2800000	0.00171778	11	20
		2.5% (v/v)	TaqMan qPCR	Francisella tularensis	add 0.15% DTT		-	Phire, KAPA polymerase	95, 60	no	Hall et al., 2013	I		0.05 pg gDNA	1892819	5e-05	2.5	0
		15% (v/v)	TaqMan qPCR	Mycoplasma pneumoniae	dilute in 500 uL PBS		-	AmpliTaq Fast DNA polymerase	90, 50, 60	yes, 87	Komatsu et al., 2013	I		3000 copies	816000	0.00270329	15	87
		20% (v/v)	EtBr agarose gel	Mycobacterium tuberculosis	dilute 1:2 in lysis buffer, 7-min spin and lyse at 115 deg C		store at -20	KOD Hotstart polymerase	115, 95, 60, 72	yes, 548	Mutingwende et al., 2015	no	7-min centrifuge, 5k RPM	not reported	4411529		20	548
		20% (v/v)	FAM and VIC probe qPCR	Mycobacterium tuberculosis	disinfect, 10-sec vortex, 10-min incubation, add lysis buffer, blend, solid-phase separation		-	Taq polymerase	95, 60	yes, 46	Ferguson et al., 2016	no	10-min blending, 30k RPM	1000 organisms	4411529	0.00487158	20	46
	LAMP	directly on filter	turbidity, calcein visualization	Mycobacterium tuberculosis	10-min heat, filter through syringe tip			Bst polymerase	100, 67, 80	yes, 725	Boehme et al., 2007	I	"briefly centrifuged"	250 uL	4411529		100	725
		20% (v/v)	real-time turbidity	Mycobacterium tuberculosis	6 cycles of heat (95)-cool (-80)		NALC-NaOH	Bst polymerase	95, -80, 64	yes, 200	Pandey et al., 2008	no	6 cycles heat (95-freeze (-80)	100 fg (5 fg in single genomic copy)	4411529	0.0001	20	200
		40% (v/v)	EtBr agarose gel, turbidity, SYBR Green I visualization	Mycobacterium tuberculosis	wash with Tris 2x, 10-min boil	3-min heat denature before adding Bst	NALC-NaOH	Bst polymerase	96, 95, 90	yes, 15	Aryan et al., 2010	no	3-min centrifuge 13k g	100 fg (5 fg in single genomic copy)	4411529	0.0001	40	15
		5% (v/v)	EtBr agarose gel, SYBR green I visualization	Mycobacterium tuberculosis	6-min heat at 96 deg C with primers		NALC-NaOH	Bst polymerase	96, 60	yes, 117	Geojith et al., 2011	no	15-min centrifuge at 10k x g	5 uL	4411529		5	117
		20% (v/v)	real-time turbidity	carbapenem-resistant Acinetobacter baumannii	add sputazyme, 5-min boil, 10-min centrifuge		-	Bst polymerase	100, 65	yes, 120	Yamamoto et al., 2015	no	10-min centrifuge at 6.6k g	2 fg	3946442	2e-06	20	120
	RPA	17% (v/v)	real-time fluorescence	Mycobacterium tuberculosis, Mycobacterium bovis	centrifuge, remove supernatant, add 1.5 mL PBS		NALC-NaOH	TwistAmp	37	yes, 119	Boyle et al., 2014	no	centrifuge 6k x g	6.25 fg or 1 bacteria	4411529	3.04474e-11	17	119
Nasal, Buccal and Oral Swabs	PCR	20% (v/v)	EtBr agarose gel	Bordetella pertussis, Bordetella parapertussis	dilute in 100 uL H2O, 5-minute incubation, 10-minute heat		transport medium	Taq polymerase	25, 95, 94, 66, 72	yes, 2442	Lind et al., 1998	I		50 fg	3800	5e-05	20	2442
		10% (v/v)	EtBr agarose gel	ACP1 locus, GC, ABO, D1S80, HUMTH01	dilute in 20 uL of 0.2 M NaOH, 6-minute heat at 75 deg C			Taq polymerase	75, 94, 65, 72	yes, 5	Rudbeck et al., 1998	I		not reported			10	5
		directly on swab	silver stain gel, capillary electrophoresis	HumCD4	dillute in 2 0uL NaOH, 5-min heat at 75 deg C		4 deg C	Profiler Plus kit		yes, 10	Klintschar et al., 2000	I		not reported	3000000000		100	10
		5% (v/v)	capillary electrophoresis	short tandem repeat gDNA	dilute in 40 uL Direct-N-Elute buffer	dilute eluant 1:2		AmpliTaq Gold	not reported	yes, 50	Park et al., 2008	I		not reported			5	50
		11% (v/v)	lateral flow	methicillin-resistant Staphylococcus aureus	dilute in 700 uL saline, treat with lysostaphin, add CellEase, 4-min heat at 68 deg C, 3-min heat at 94 deg C		store -20 deg C	HotStarTaq polymerase	95, 94, 16, 72, 68	yes, 7	Nihonyanagi et al., 2012	no	incubate (68)-heat (94)	10,000 CFU/mL	2800000	1.71778e-05	11	7
		4% (v/v)	EtBr agarose gel, capillary electrophoresis	hypervariable segment HVSI	dilute in 400 uL PBS, 4 cycles of heat-cool		PBS	FIREPol DNA Polymerase	97, 55, 94, 56, 72	yes, 7	Grujicic et al., 2013	no	2-min centrifuge 13k RPM, 3 cycles of heat (97)-cool (55)	2.2 ng DNA	3000000000	2.2	4	7
		directly on card	capillary electrophoresis	short tandem repeat gDNA				AnyDirect F PCR mix	95, 94, 59, 72, 60	yes, 4518	Sim et al., 2013	I		not reported			100	4518
		10% (v/v)	LC Green I qPCR, melt curve analysis, capillary electrophoresis	FGFR gene	6-min heat at 65 deg C, 2-min heat at 98 deg C, dilute in 80 uL QuickExtract, 1:10 dilution	reaction in gel strip		custom Taq polymerase	65, 98, 95, 59, 72	yes, 12	Manage et al., 2014	no	incubate (65)-heat (98)	not reported			10	12
	LAMP	20% (v/v)	EtBr agarose gel, turbidity	Epstein-Barr virus	dilute in 1 mL sterilized H2O, 30-second heat at 96 deg C			Bst polymerase	96, 63	yes, 51	Iwata et al., 2006	I		3.9716 copies	172282	7.5559e-07	20	51
		20% (v/v)	real-time fluorescence	respiratory syncytial virus A and B	dilute in 1 mL M-Swab, vortex 30 s, heat 10 min at 98 deg C		store -80 deg C	Geobacillus species DNA polymerase	98, 62	yes, 41	Mahony et al., 2013	I		1 copy	15200	1.67851e-08	20	41
		8% (v/v)	turbidity	adenoviruses	dilute in 2 mL Hank's buffer, 10-minute heat			Bst polymerase	100, 63	yes, 119	Sun et al., 2014	no	5-minute centrifuge at 500 g	10 copies	35000	3.865e-07	8	119
		8% (v/v)	annealing curve analysis, HyBeacon melt curve analysis	VKORC1-1639 SNP	vortex in 500 uL tissue culture water			Geobacillus sp. enzyme	65	yes, 1	Howard et al., 2014	I		2 ng	3000000000	2	8	1
	RT-LAMP	32% (v/v)	SYBR green I visualization	human entovirus 71	8:20.5 dilution into reaction buffer, 30-second heat at 96 deg C			Bst polymerase	65	yes, 145	Nie et al., 2012	I		1.6 of a 50% tissue culture infective dose			32	145
		directly on membrane	lateral flow	influenza A 2009 (H1N1)	dilute in 1 mL PBS, dilute 1:4 in lysis buffer, rinse with EtOH on PES membrane		store -80 deg C in PBS or M4RT media	Bst 2.0 polymerase	65	yes, 12	Rodriguez et al., 2015	I		500 copies	13500	7.45392e-06	100	12
	MDA	5% (v/v)	Picogreen assay	47 human gene loci	dilute in 100 uL PBS, add 100 uL lysis buffer, add 100 uL neutralization buffer			_29	30, 65	yes, 44	Hosono et al., 2003	I		1 ng	3000000000	1	5	44
	SDA	1% (v/v)	lateral flow detection	methicillin-resistant Staphylococcus aureus	dilute 1:100 in Tris-HCl, 2-min incubation, 5-min heat at 95 deg C		Amies buffer	Bst 2.0 WS, Nt.BbvCI	95, 50	yes, 11	Lafleur et al., 2016	I		600 copies	2810000000	1.86182	1	11
Genital/Dermal Swabs	PCR	25% (v/v)	hybridization-based colorimetric assay	Chlamydia trachomatis	1:1 dilution into Tw-20/Mg+2, 15-min incubation		transport medium	Taq polymerase	95, 60, 72	yes, 878	Loeffelholz et al., 1992	I		1 IFU	1044325		25	878
		40% (v/v)	EtBr agarose gel	Chlamydia trachomatis	10-min heat at 100 deg C		transport medium	Taq polymerase	100, 94, 55, 72	yes, 173	Tabrizi et al., 1993	I		not reported	1044325		40	173
		5% (v/v)	FAM probe real-time qPCR	Herpes Simplex Virus 1/2	-		cellmatics	Qiagen Master Mix	95, 55	yes, 36	Pandori et al., 2006	I		17 HSV-1/32 HSV-2 virus particles	150000	2.81592e-06	5	36
							universal transport media				"						5	36
		2% (v/v)	SYBR Green I qPCR, melt curve analysis	Herpes Simplex Virus 1/2, varicella zoster virus	dilute in 400 uL H2O			Ex Taq polymerase	95, 60	yes, 25	Sakai et al., 2008	I		not reported			2	25
		4% (v/v)	SYBR Green I qPCR, melt curve analysis	Herpes Simplex Virus 1/2	-	reaction in gel strip	universal transport media	Taq polymerase	94, 60, 72	yes, 45	Manage et al., 2012	I		64 copies viral DNA	150000	1.06011e-05	4	45
		10% (v/v)	SYBR Green I qPCR, melt curve analysis	Herpes Simplex Virus 1/2	1:10 dilution in H2O	reaction in gel strip	universal transport media	Taq polymerase	94, 60, 72	yes, 16	Manage et al., 2013	I		6 copies viral DNA	150000	9.93856e-07	10	16
	LAMP	20% (v/v)	EtBr agarose gel, turbidity	varicella zoster virus	dilute in 1 mL H2O		H2O	Bst polymerase	63	yes, 32	Okamoto et al., 2004	I		500 copies	124884	6.89537e-05	20	32
		20% (v/v)	EtBr agarose gel, turbidity	Herpes Simplex Virus 1/2	dilute in 1 mL H2O		H2O	Bst polymerase	63	yes, 23	Enomoto et al., 2005	I		500 copies	150000	8.28213e-05	20	23
		4% (v/v)	calcein visualization	Mycobacterium ulcerans gDNA	dilute in 2 mL H2O, 5-min heat		H2O	Bst polymerase	100, 60	yes, 20	Ablordey et al., 2012	no	5-min centrifuge at 14k RPM	300 copies	4411529	0.00146147	4	20
		20% (v/v)	real-time turbidity	herpes simplex virus, varicella zoster virus	dilute in 1 mL H2O		H2O	Bst polymerase	63	yes, 106	Kobayashi et al., 2013	I		1e3 copies	150000	0.000165643	20	106
		20% (v/v)	real-time fluorescence, amplicon annealing temperature	influenza A and B	dilute in 1 mL M-Swab, vortex 30 s, heat 10 min at 98 deg C		store -80 deg C	Geobacillus species DNA polymerase	98, 62	yes, 202	Mahony et al., 2013	I		1 copy	13588	1.5005e-08	20	202
		20% (v/v)	real-time turbidity	carbapenem-resistant Acinetobacter baumannii	dilute in 500 uL saline, 5-min boil, 10-min centrifuge			Bst polymerase	100, 65	yes, 120	Yamamoto et al., 2015	no	10-minute centrifuge at 6.6k g	2 fg	3946442	2e-06	20	120
	SDA	40% (v/v)	real-time fluorescent energy transfer	Chlamydia trachomatis, Neisseria gonorrhoeae	dilute in 2 mL BD diluent, 30-minute heat at 114 deg C	BDProbeTecET	BD CULTURETTE DIRECT swab	BsoBI, Bst polymerase	114, 52.5	yes, 122	Little et al., 1999	no	30-minute centrifuge at 2k g	10 cells	1044325	1.15323e-05	40	122
	HDA	50% (v/v)	Type II BESt Cassette	Herpes Simplex Virus 1/2	dilute in 1 mL buffer		universal transport medium	IsoAmp enzyme mix	64	yes, 135	Kim et al., 2011	I		5.5/34.1 copies	150000	9.11035e-07	50	135
Conjunctival swab	PCR	40% (v/v)	EtBr agarose gel	Chlamydia trachomatis	10-min heat at 100 deg C		transport medium	Taq polymerase	100, 94, 55, 72	yes, 173	Tabrizi et al., 1993	I		not reported	1044325		40	173
		20% (v/v)	EtBr agarose gel	adenovirus DNA	10-min heat at 98 deg C		transport medium	Taq polymerase	98, 94, 50, 72	yes, 107	Kinchington et al., 1994	I		15 fg	35000	1.5e-05	20	107
		20% (v/v)	EtBr agarose gel	herpes simplex virus, varicella-zoster virus	-			Tth polymerase, Tfl polymerase	95, 94, 65, 72	yes, 1	Wiedbrauk et al., 1995	I		0.5 uL vitreol fluid			20	1
	LAMP	16% (v/v)	EtBr agarose gel	adenoviral keratoconjunctivitis	1:2 dilution in NaOH, 5-min RT incubation		Adenocheck solution	Bst polymerase	63	yes, 13	Wakabayashi et al., 2004	I		1e3 copies adenoviral DNA	35000	3.865e-05	16	13
Urine	PCR	10% (v/v)	SYBR Green I qPCR, melt curve analysis	Ureaplasma urealyticum, Mycoplasma homonis	1:10 dilution	reaction in gel strip		Taq polymerase	94, 60, 72	yes, 2	Manage et al., 2013	I		6 copies viral DNA	751719	4.98067e-06	10	2
	LAMP	1% (v/v)	real-time turbidity	herpes simplex virus type 1	-			Bst polymerase	65	no	Kaneko et al., 2007	I		1e3 copies DNA	150000	0.000165643	1	0
		20% (v/v)	EtBr agarose gel, SYBR Green I visualization	BK virus	-			Bst polymerase	63	yes, 28	Bista et al., 2007	I		500 copies viral DNA	4963	2.74028e-06	20	28
		20% (v/v)	SYBR Green I visualization, propidium iodide visualization	Escherichia coli gDNA	-			Bst polymerase	66	yes, 89	Hill et al., 2008	I		10 copies DNA	4639221	5.12302e-05	20	89
		20% (v/v)	real-time turbidity, EtBr agarose gel, calcein visualization	Neisseria gonorrhoeae	-			Bst polymerase	63, 80	yes, 1	Edwards et al., 2014	I		20 copies DNA	2232025	4.92958e-05	20	1
		10% (v/v)	real-time SYBR Green I fluorescence	Chlamydia trachomatis, Mycoplasma genitalium	dillute in 20uL NaOH, 5-min heat at 75 deg C		APTIMA transport medium	Bst polymerase	65	yes, 24	Nixon et al., 2014	I		5 copies	1044325	5.76616e-06	10	24
	RT-LAMP	10% (v/v)	Cy5, HEX, ROX, FAM real-time fluorescence	Zika, dengue, chikunguya virus	-			BST 2.0 WS polymerase, AMV reverse transcriptase	67	no	Priye et al., 2017	I		44 copies RNA	10676000	0.000518731	10	0
	RPA	10% (v/v)	immunochromatographic lateral flow strip	Chlamydia trachomatis	5-min heat at 90 deg C			TwistDx recombinase proteins	90, 38, 50	yes, 70	Krolov et al., 2014	I		0.2 pg	1042519	0.0002	10	70
	SDA	40% (v/v)	real-time fluorescent energy transfer	Chlamydia trachomatis, Neisseria gonorrhoeae	30-minute centrifuge, remove supernatant, add diluent, 30-minute heat at 114 deg C	BDProbeTecET	BD urine processing pouch	BsoBI, Bst polymerase	114, 52.5	yes, 122	Little et al., 1999	no	30-minute centrifuge at 2k g	10 cells	1044325	1.15323e-05	40	122
	SIBA	10% (v/v)	Cy5, ROX real-time fluorescence	Chlamydia trachomatis, Neisseria gonorrhoeae	10-minute centrifuge, remove supernatant, add 100 uL H2O			UvsX, gp32, MlyI restriction endonuclease, sucrose phosphorylase	40	yes, 1	Egboibodin et al., 2016	no	10-minute centrifuge at 10k RPM	20 cells	1044325	2.30646e-05	10	1
Stool	PCR	20% (v/v)	EtBr agarose gel	Helicobacter pylori DNA	10-min boil, two-phase removal with PEG			Taq polymerase	100, 94, 40, 72	no	Lantz et al., 1997	no	1-min centrifuge at 100 g	0.1 ng	1667867	0.1	20	0
		0.2% (v/v)	EtBr agarose gel	Listeria monocytogenes bacterial DNA	1:10 dilution in saline solution			AmpliTaq Gold, Expand Pwo, rTth	94, 53, 72	no	Al-Soud et al., 1998	I		1 ng	2944528	1	0.2	0
		4% (v/v)	EtBr agarose gel	Listeria monocytogenes bacterial DNA	1:10 dilution in saline solution	add 0.4% BSA or 0.01% T4 gene 32 protein		Taq polymerase	94, 53, 72	no	Al-Soud et al., 2000	I		1 ng	2944528	1	4	0
		0.25-5% (v/v)	TaqMan qPCR	Francisella tularensis	-	Ampdirect buffer or STRboost added		Phire Hot Start DNA polymerase	95, 60	no	Hall et al., 2013	I		0.002 pg	1892819	2e-06	5	0
		0.4% (v/v)	SYBR agarose gel	Salmonella, Shigella, Escherichia coli, Campylobacter	1:10 dilution in PBS, incubate in alkaline peptone water, 5-min boil			Taq polymerase	37, 100, 94, 70, 72	yes, 223	Al-Talib et al., 2014	no	10-min centrifuge at 5k g	100 pg	4964097	0.1	0.4	223
	RT-RPA	4% (v/v)	FAM real-time fluorescence	Human norovirus	1:20 dilution in PBS, 10-minute boil at 99 deg C			TwistAmp exo RT	99, 40	yes, 12	Moore et al., 2017	I		6 copies RNA	7527	4.98717e-08	4	12
